# Supplementary material for: Evolutionary coupling analysis guides identification of mistrafficking-sensitive variants in cardiac K+ channels: Validation with hERG
Source: Front Pharmacol. 2022 Oct 20;13:1010119. doi: 10.3389/fphar.2022.1010119 (PMC9632996; doi:10.3389/fphar.2022.1010119)
Supplement: Supplementary file 1 [file Table2.XLSX]

## Sheet: Sheet1
mem_06_0a1	A_i	j	A_j	probability						VSD_06_00d	A_i	j	A_j	probability					S2_S3_06_d1a	A_i	j	A_j	probability				S2_S3_04_d1a	A_i	j	A_j	probability
399	T	489	I	0.99984						399	T	489	I	0.999971					456	D	466	D	0.902353				460	D	507	P	0.938474
399	T	474	T	0.986009		T474I				399	T	474	T	0.984144					463	F	504	A	0.93594				463	F	504	A	0.974104
400	I	406	F	0.97604	I400N					400	I	406	F	0.96693	I400N				463	F	505	A	0.915527				463	F	505	A	0.938173
402	H	474	T	0.999909	H402R	T474I				402	H	474	T	0.999891	H402R	T474I			464	I	505	A	0.998328				464	I	505	A	0.996949
402	H	482	V	0.989024	H402R					402	H	482	V	0.996121	H402R				467	I	505	A	0.995116				467	I	498	F	0.993589
407	K	473	T	0.999613	K407A	T473P				406	F	465	V	0.922828					467	I	498	F	0.991795				467	I	505	A	0.990691
407	K	470	N	0.991116	K407A					407	K	473	T	0.999266	K407A	T473P			467	I	502	M	0.910901				467	I	502	M	0.900332
413	L	462	M	0.999036						407	K	470	N	0.981461	K407A				471	F	490	A	0.999396				470	N	497	W	0.926165
414	I	462	M	0.999207						413	L	462	M	0.999467					471	F	489	I	0.955366				471	F	490	A	0.999508
417	L	462	M	0.994447						414	I	462	M	0.999893					471	F	498	F	0.944681				471	F	489	I	0.941593
420	Y	456	D	0.968563						417	L	462	M	0.986613					472	R	486	P	0.999967	R472P			471	F	494	F	0.91529
420	Y	459	V	0.909686						420	Y	459	V	0.983104					472	R	490	A	0.90967	R472P			472	R	486	P	0.999875	R472P
422	A	563	W	0.940779						420	Y	456	D	0.933837					474	T	482	V	0.999856	T474I			474	T	482	V	0.999798	T474I
427	Y	607	I	0.999973						421	T	460	D	0.96238					474	T	484	S	0.996513	T474I			474	T	484	S	0.989532	T474I
428	S	456	D	0.999125						428	S	456	D	0.999161					475	Y	492	H	0.996896	Y475C	H492L		475	Y	492	H	0.998022	Y475C	H492L
430	A	569	Y	0.916464						456	D	482	V	0.906241					475	Y	483	V	0.995344	Y475C	V483F		475	Y	488	R	0.991296	Y475C	R488C
431	F	569	Y	0.973423						464	I	505	A	0.999983					475	Y	488	R	0.991758	Y475C	R488C		475	Y	483	V	0.991051	Y475C	V483F
464	I	505	A	0.999959						467	I	502	M	0.99815					476	V	482	V	0.937637	V476I			475	Y	489	I	0.933278	Y475C
467	I	502	M	0.999556						467	I	505	A	0.997669					477	N	483	V	0.928389		V483F		476	V	482	V	0.964296	V476I
467	I	505	A	0.99924						467	I	498	F	0.906586													477	N	483	V	0.941046		V483F
471	F	490	A	0.999909						471	F	490	A	0.999836
471	F	498	F	0.988453						471	F	498	F	0.992993
472	R	486	P	1	R472P					472	R	486	P	1	R472P
474	T	484	S	0.999591	T474I					472	R	490	A	0.906858	R472P
474	T	482	V	0.993557	T474I					474	T	484	S	0.999925	T474I
475	Y	488	R	0.999804	Y475C	R488C				474	T	482	V	0.995319	T474I
475	Y	492	H	0.99972	Y475C	H492L				475	Y	492	H	0.999874	Y475C	H492L
475	Y	483	V	0.999679	Y475C	V483F				475	Y	483	V	0.999726	Y475C	V483F
476	V	482	V	0.987952	V476I					475	Y	488	R	0.999585	Y475C	R488C
477	N	483	V	0.956929		V483F				476	V	482	V	0.991389	V476I
525	K	532	L	0.956246						477	N	483	V	0.933245		V483F
526	T	537	R	0.956153						525	K	533	V	0.920528
557	F	650	L	0.942193						528	R	536	A	0.980247
560	I	651	M	0.927539						528	R	535	V	0.954937
561	A	619	F	0.978196						531	R	539	L	0.991538
561	A	615	L	0.978015						531	R	538	K	0.979551
564	L	644	V	0.9954
565	A	615	L	0.995825
565	A	618	T	0.926893
567	I	640	F	0.99991
568	W	632	P	0.917259
568	W	630	V	0.906981
569	Y	610	K	0.99986
569	Y	614	A	0.944878
571	I	640	F	0.989799
572	G	586	L	0.909493
575	E	634	T	0.994941
609	D	635	N	0.998832
612	V	639	I	0.986854
613	T	638	K	0.99419
613	T	630	V	0.915205
616	Y	629	N	0.93593
617	F	644	V	0.993701
617	F	627	F	0.986387
617	F	629	N	0.930629
618	T	644	V	0.929502
618	T	654	S	0.924493
620	S	645	M	0.998366
620	S	632	P	0.91032
621	S	627	F	0.999952
621	S	629	N	0.986415
621	S	628	G	0.955391
623	T	629	N	0.938859
624	S	652	Y	0.95587
625	V	645	M	0.979955
628	G	645	M	0.953795
632	P	641	S	0.963461

## Sheet: Sheet2
turr_03_7f7f	A_i	j	A_j	probability		turr_04_7f7f	A_i	j	A_j	probability		turr_05_7f7	A_i	j	A_j	probability		turr_06_7f7	A_i	j	A_j	probability			turr_05_92f	A_i	j	A_j	probability		turr_06_92f	A_i	j	A_j	fn	probability		pore_054_c2b	A_i	j	A_j	probability		pore_055_c2b	A_i	j	A_j	probability
618	T	644	V	0.997099		620	S	645	M	0.992607		569	Y	610	K	0.999904		609	D	635	N	0.989401			597	Y	604	G	0.963829		586	L	597	Y	0	0.970771		567	I	640	F	0.999847		567	I	640	F	0.999721
613	T	638	K	0.993723		613	T	638	K	0.990089		567	I	640	F	0.99898		597	Y	604	G	0.965699			586	L	597	Y	0.935537		597	Y	604	G	0	0.948459		621	S	627	F	0.999661		621	S	627	F	0.999496
617	F	641	S	0.984695		617	F	641	S	0.989907		620	S	645	M	0.998168		613	T	638	K	0.939562									557	F	619	F	0	0.933975		569	Y	610	K	0.999513		569	Y	610	K	0.998271
616	Y	629	N	0.983406		618	T	644	V	0.981656		621	S	627	F	0.997874		613	T	630	V	0.936923																620	S	645	M	0.998996		617	F	644	V	0.997386
621	S	645	M	0.981821		590	G	601	G	0.978529		613	T	638	K	0.99574		621	S	629	N	0.920342																613	T	638	K	0.99732		620	S	645	M	0.99728
620	S	645	M	0.964037		625	V	645	M	0.978426		571	I	640	F	0.992484		625	V	643	C	0.913405																609	D	635	N	0.996784		609	D	635	N	0.997027
623	T	645	M	0.958633		616	Y	629	N	0.973041		564	L	644	V	0.991246		624	S	641	S	0.903799																564	L	644	V	0.996709		613	T	638	K	0.996828
613	T	630	V	0.957388		610	K	637	E	0.96501		617	F	644	V	0.990233		617	F	629	N	0.903626																617	F	644	V	0.996388		564	L	644	V	0.99489
632	P	641	S	0.953622		632	P	641	S	0.962687		632	P	641	S	0.978645																						571	I	640	F	0.99477		571	I	640	F	0.992544
625	V	645	M	0.952998		587	H	601	G	0.941711		575	E	634	T	0.972679																						565	A	615	L	0.991601		565	A	615	L	0.983438
621	S	641	S	0.933338		621	S	645	M	0.910025		609	D	635	N	0.972148																						625	V	645	M	0.98312		625	V	645	M	0.981942
616	Y	630	V	0.927368								565	A	615	L	0.960557																						575	E	634	T	0.976567		575	E	634	T	0.973397
620	S	629	N	0.906453								572	G	584	G	0.948171																						569	Y	614	A	0.976418		557	F	650	L	0.962677
												623	T	645	M	0.939558																						557	F	650	L	0.953712		624	S	652	Y	0.951088
												616	Y	629	N	0.912211																						620	S	632	P	0.945998		612	V	639	I	0.944575
												625	V	645	M	0.902436																						612	V	639	I	0.942908		569	Y	614	A	0.940286
																																						632	P	641	S	0.942203		617	F	627	F	0.938303
																																						624	S	652	Y	0.937125		569	Y	652	Y	0.923466
																																						572	G	584	G	0.928429		617	F	641	S	0.918742
																																						561	A	619	F	0.928103		561	A	615	L	0.917109
																																						561	A	615	L	0.919675		561	A	619	F	0.902354
																																						618	T	644	V	0.910392
																																						617	F	641	S	0.908112
																																						569	Y	652	Y	0.902717
																																						569	Y	586	L	0.901921
																																						617	F	627	F	0.901031
[truncated: 10 more columns]

## Sheet: Sheet3
	LQT2	Class	27	E4	WT	EC probability						i	A_i	j	A_j	probability
	L552S	2	+	+	+	x						398	W	472	R	0.913367
	A558E	2	-	-	-	x						399	T	489	I	0.999997
	A558P	2	-	-	-	x						399	T	474	T	0.996575
	L559H	2	-	-	-	0.944						399	T	486	P	0.990044
	A561P	2	-	-	-	0.994	0.972					399	T	472	R	0.861807
	A561T	2	-	-	n/a	"						400	I	407	K	0.991944
	A561V	2	-	-	+	"						400	I	473	T	0.979334
	H562P	2	-	-	+	0.951						400	I	406	F	0.973998
	H562R	2	-	-	+	"						400	I	469	I	0.952456
	L564P	2	-	-	-	0.918						400	I	472	R	0.895906
	A565T	2	-	-	-	0.997	0.993	0.98				401	L	482	V	0.988169
	C566S	2	-	-	+	x						401	L	484	S	0.98536
	W568C	2	-	-	-	0.953	0.908					401	L	474	T	0.965138
	W568R	2	-	-	+	"						402	H	474	T	0.999976
	Y569H	2	-	-	-	0.999	0.967	0.959				402	H	482	V	0.997743
	I571L	2	+	+	+	0.999						406	F	469	I	0.973668
	I571V	2	+	+	+	"						407	K	473	T	0.999964
	G572C	2	-	-	-	0.99	0.963					407	K	470	N	0.986726
	G572D	2	-	-	-	"						407	K	469	I	0.984034
	G572R	2	-	-	-	"						410	W	466	D	0.997756
	G572S	2	-	+	-	"						413	L	462	M	0.999781
	G572V	2	-	-	+	"						414	I	462	M	0.999999
	M574V	n/a				x						417	L	462	M	0.997458
	E575G	2	+	+	+	0.996	0.965					417	L	463	F	0.958235
	R582C	2	+	n/a	n/a	x						417	L	459	V	0.95593
	R582L	2	+	+	+	"						417	L	455	V	0.874418
	G584R	n/a				0.952						420	Y	455	V	0.983664
	G584S	3				"						420	Y	459	V	0.981921
	W585C	2	-	-	-	0.975						420	Y	456	D	0.940493
	N588D	2	+	+	+	0.98	to N633					421	T	459	V	0.958662
	I593G	2	-	-	-	x						421	T	463	F	0.891943
	I593K	2	-	-	-	"						421	T	460	D	0.886087
	I593R	2	+	+	-	"						422	A	559	L	0.944443
	G594D	2	-	+	-	x						422	A	563	W	0.893559
	P596H	2	-	+	-	x						423	V	559	L	0.831109
	P596L	2	+	+	-	"						424	F	452	L	0.959464
	P596R	2	+	+	-	"						427	Y	607	I	0.999999
	Y597C	2	-	+	-	x						427	Y	433	L	0.955749
	S599R	2	+	+	+	x						428	S	456	D	0.998526
	G601C	2	+	+	+	x						429	A	570	A	0.873655
	G601S	2	+	+	+	"						430	A	569	Y	0.967093
	G604S	2	-	-	-	x 0.887						430	A	570	A	0.9463
	P605L	2	-	-	-	x						431	F	569	Y	0.962742
	P605S	2	-	-	-	"						431	F	610	K	0.849658
	D609G	2	-	-	-	0.998						460	D	507	P	0.888615
	D609H	2	-	-	-	"						464	I	505	A	0.999886
	D609N	2	-	-	-	"						464	I	510	L	0.925896
	Y611H	2	-	-	-	0.951						467	I	505	A	0.999788
	V612L	2	-	+	+	0.999	0.989	0.929				467	I	498	F	0.997518
	T613M	2	-	-	-	0.998	0.989					467	I	502	M	0.996767
	A614V	2	-	-	-	0.998	0.98					467	I	501	D	0.845057
	L615F	2	-	+	+	0.997	0.994					470	N	501	D	0.945903
	L615V	2	n/a	n/a	+	"						470	N	497	W	0.890917
	Y616C	4				0.954	0.928					471	F	490	A	1
	S621N	2	-	-	-	0.997	0.914	0.913				471	F	498	F	0.994128
	S621R	2	-	-	-	"						471	F	494	F	0.893916
	L622F	n/a	-			x (0.86)						471	F	489	I	0.860548
	T623I	2	+	+	+	0.958						472	R	486	P	1
	V625E	2	-	-	-	0.977						472	R	490	A	0.961258
	G626A	4*				0.955	0.942					474	T	484	S	1
	G626D	2	-	-	-	"						474	T	482	V	0.999476
	G626S	2	-	+	n/a	"						474	T	489	I	0.869228
	G626V	2	-	-	+	"						475	Y	492	H	0.999998
	F627L	2	+	+	n/a	0.997						475	Y	488	R	0.999994
	G628S	4				0.931	0.925					475	Y	483	V	0.999896
	G628V	2	-	-	n/a	"	"					475	Y	489	I	0.906193
	N629D	2	+	+	-	0.905						476	V	482	V	0.999325
	N629I	2	-	-	-	"						477	N	483	V	0.996476
	N629K	2	-	-	-	"						477	N	488	R	0.953676
	N629S	2	+	+	-	"						490	A	498	F	0.932741
	N629T	n/a				"						497	W	530	L	0.806325
	V630A	2	+	+	-	0.985	0.908					526	T	533	V	0.976338
	V630L	2	+	+	+	"						526	T	537	R	0.860002
	P632S	2	-	-	-	0.995						527	A	533	V	0.912481
	N633D	2	n/a	n/a	+	0.98						531	R	541	R	0.849391
	N633S	2	+	+	n/a	"						553	L	654	S	0.920628
	T634I	2	-	-	-	0.995	0.932					553	L	655	I	0.910753
	N635D	2	-	+	-	0.998	0.989					557	F	650	L	0.873687
	N635I	2	+	+	+	"						560	I	651	M	0.924657
	N635K	n/a				"						561	A	615	L	0.994206
	E637D	2	-	-	-	0.975						561	A	618	T	0.972361
	E637G	2	-	-	-	"						561	A	619	F	0.964834
	E637K	2	-	-	n/a	"						562	H	611	Y	0.951636
	K638E	2	-	-	n/a	0.998						564	L	644	V	0.999861
	K638N	2	-	-	-	"						564	L	618	T	0.918332
	F640L	2	-	-	-	1	0.999					564	L	640	F	0.805432
	F640V	2	-	+	-	"						565	A	615	L	0.997752
	S641F	2	-	+	-	0.995	0.992					565	A	618	T	0.993099
	V644F	2	-	-	-	0.999	0.989	0.927				565	A	614	A	0.980198
	V644L	3				"						567	I	640	F	1
	M645I	n/a				0.997	0.977	0.942				568	W	641	S	0.953043
	M645L	n/a				"						568	W	630	V	0.908923
	M645V	n/a				"						568	W	632	P	0.85076
	G648S	n/a				x						568	W	644	V	0.806702
	S649L	4				x						568	W	617	F	0.800442
	F656C	n/a	n/a	n/a	n/a	x	traffics according to Anderson table notes					569	Y	610	K	0.999999
	G657R	4				x						569	Y	614	A	0.99787
	G657S	n/a				x						569	Y	586	L	0.959425
	S660L	n/a	+	+	+	x						571	I	640	F	0.999452
	I662T	n/a				x	(seq long enough?)					572	G	584	G	0.990996
							*** yes - these checked with runs extended to 672					572	G	586	L	0.963276
												572	G	614	A	0.888806
												572	G	585	W	0.855218
												574	M	636	S	0.818481
												575	E	634	T	0.995729
												575	E	636	S	0.965264
												575	E	584	G	0.816265
												576	Q	587	H	0.941578
												584	G	634	T	0.952701
												585	W	637	E	0.97509
												586	L	610	K	0.836357
												587	H	603	G	0.971287
												588	N	633	N	0.980415
												590	G	602	L	0.968085
												602	L	610	K	0.916918
												604	G	610	K	0.88695
												609	D	635	N	0.99892
												612	V	639	I	0.999904
												612	V	635	N	0.989685
												612	V	642	I	0.929342
												613	T	638	K	0.99881
												613	T	630	V	0.985718
												616	Y	624	S	0.95427
												616	Y	628	G	0.928598
												616	Y	629	N	0.86617
												616	Y	638	K	0.833416
												617	F	641	S	0.992071
												617	F	644	V	0.989219
												617	F	623	T	0.958932
												618	T	644	V	0.927533
												620	S	645	M	0.997865
												620	S	628	G	0.97412
												620	S	626	G	0.9554
												620	S	632	P	0.84205
												621	S	627	F	0.997296
												621	S	628	G	0.914019
												621	S	641	S	0.913932
												621	S	629	N	0.905452
												622	L	649	S	0.868385
												622	L	652	Y	0.866503
												624	S	652	Y	0.986907
												624	S	645	M	0.86724
												624	S	649	S	0.801927
												625	V	645	M	0.977324
												626	G	645	M	0.942541
												628	G	645	M	0.931405
												629	N	638	K	0.835186
												631	S	641	S	0.871564
												632	P	641	S	0.99548
												638	K	653	A	0.804558
												645	M	651	M	0.804649
												649	S	660	S	0.824488
												650	L	656	F	0.846243
												652	Y	660	S	0.858705
												652	Y	664	Q	0.801983
