# Supplementary material for: Evolutionary coupling analysis guides identification of mistrafficking-sensitive variants in cardiac K+ channels: Validation with hERG
Source: Front Pharmacol. 2022 Oct 20;13:1010119. doi: 10.3389/fphar.2022.1010119 (PMC9632996; doi:10.3389/fphar.2022.1010119)
Supplement: Supplementary file 2 [file Table1.XLSX]

## Sheet: Sheet1
mem_04	mem_04	j	A_j	probability		mistraf			mem_05	A_i	j	A_j	probability		mistraf			mem_06	A_i	j	A_j	probability		mistraf				VSD_0.4	A_i	j	A_j	probability		mistraf
106	V	176	W	0.99999		Q107H	*		106	V	176	W	0.999989		Q107H	*		106	V	176	W	0.999997		Q107H	*			106	V	176	W	0.999939		Q107H	*
107	Q	179	G	0.936865		Y111C	*		107	Q	179	G	0.955267		Y111C	*		107	Q	179	G	0.978728		Y111C	*			107	Q	179	G	0.971268		Y111C	*
107	Q	180	C	0.934436		L114P	*		107	Q	180	C	0.9174		L114P	*		107	Q	180	C	0.972536		L114P	*			107	Q	180	C	0.948373		L114P	*
107	Q	176	W	0.890381		E115G	x		107	Q	176	W	0.901185		E115G	x		107	Q	190	R	0.949071		E115G	x			107	Q	176	W	0.887907		E115G	x
107	Q	190	R	0.840713		P117L	*		107	Q	190	R	0.896227		P117L	*		107	Q	176	W	0.816509		P117L	*			107	Q	190	R	0.886016		P117L	*
108	G	116	R	0.844816		Y125D	*		108	G	116	R	0.808925		Y125D	*		109	R	119	G	0.998548		Y125D	*			109	R	119	G	0.993099		Y125D	*
109	R	121	K	0.881621		H126L	*		109	R	120	W	0.975935		H126L	*		110	V	177	S	0.997682		H126L	*			110	V	177	S	0.993471		H126L	*
109	R	120	W	0.848204		E160K	*		109	R	121	K	0.808255		E160K	*		110	V	176	W	0.973535		E160K	*			110	V	176	W	0.932857		E160K	*
110	V	177	S	0.991194		R174C	*		110	V	177	S	0.9946		R174C	*		110	V	173	V	0.973178		R174C	x			110	V	173	V	0.920961		R174C	x
110	V	176	W	0.967608		(R174H)			110	V	176	W	0.974692		(R174H)			111	Y	179	G	0.98848		(R174H)				111	Y	179	G	0.990943		(R174H)
110	V	173	V	0.948805		(R174L)			110	V	173	V	0.969682		(R174L)			111	Y	177	S	0.974914		(R174L)				111	Y	178	A	0.977679		(R174L)
110	V	116	R	0.802953		W176R	*		111	Y	179	G	0.994142		W176R	*		111	Y	178	A	0.955596		W176R	*			111	Y	177	S	0.923396		W176R	*
111	Y	179	G	0.994207		G179S	*		111	Y	178	A	0.97106		G179S	*		112	N	119	G	0.946157		G179S	*			112	N	119	G	0.918056		G179S	*
111	Y	178	A	0.957951		G189A	x		111	Y	177	S	0.952754		G189A	x		112	N	121	K	0.841974		G189A	x			113	F	125	Y	0.999554		G189A	x
111	Y	177	S	0.953201		R195P	x		111	Y	117	P	0.869795		R195P	x		113	F	125	Y	0.999773		R195P	x			113	F	121	K	0.992217		R195P	x
111	Y	117	P	0.848422		P197S	x		112	N	121	K	0.845877		P197S	x		113	F	121	K	0.996366		P197S	x			113	F	122	C	0.940013		P197S	x
112	N	121	K	0.928136		L236R	x		113	F	125	Y	0.99982		L236R	x		113	F	122	C	0.95881		L236R	x			113	F	119	G	0.886134		L236R	x
112	N	118	T	0.839321					113	F	121	K	0.998125					113	F	119	G	0.835027						114	L	125	Y	0.999663
113	F	125	Y	0.999749					113	F	122	C	0.919912					113	F	126	H	0.833266						114	L	173	V	0.947851
113	F	121	K	0.998197					113	F	120	W	0.917716					114	L	125	Y	0.99991						114	L	177	S	0.900002
113	F	119	G	0.972443		traffic			113	F	119	G	0.913995		traffic			114	L	173	V	0.990684		traffic				114	L	126	H	0.8046		traffic
113	F	122	C	0.908495		V100I	*		113	F	126	H	0.820093		V100I	*		114	L	177	S	0.911311		V100I	*			116	R	122	C	0.930678		V100I	*
113	F	120	W	0.85632		A102S	*		114	L	125	Y	0.999554		A102S	*		114	L	126	H	0.859051		A102S	*			116	R	126	H	0.83337		A102S	*
113	F	126	H	0.810248		T104I	*		114	L	173	V	0.964704		T104I	*		116	R	122	C	0.907503		T104I	*			117	P	126	H	0.956172		T104I	*
114	L	125	Y	0.999467		(T104S)			114	L	126	H	0.904552		(T104S)			117	P	126	H	0.986086		(T104S)				125	Y	170	E	0.99635		(T104S)
114	L	173	V	0.948607		H105L	*		114	L	177	S	0.890263		H105L	*		125	Y	170	E	0.998326		H105L	*			129	V	166	F	0.994753		H105L	*
114	L	126	H	0.897104		(H105N)			116	R	122	C	0.893241		(H105N)			128	A	166	F	0.895862		(H105N)				129	V	170	E	0.95404		(H105N)
114	L	177	S	0.894797		(H105Y)			117	P	126	H	0.960644		(H105Y)			129	V	166	F	0.996048		(H105Y)				130	F	232	F	0.882129		(H105Y)
116	R	122	C	0.892036		V106I	x		125	Y	170	E	0.9992		V106I	x		129	V	170	E	0.827148		V106I	x			130	F	244	Q	0.835381		V106I	x
117	P	126	H	0.963697		R109L	*		128	A	166	F	0.900992		R109L	x		130	F	232	F	0.906529		R109L	x			132	I	166	F	0.994835		R109L	x
125	Y	170	E	0.999472		V110I	x		129	V	166	F	0.99826		V110I	x		132	I	166	F	0.998773		V110I	x			132	I	163	L	0.937699		V110I	x
128	A	166	F	0.86515		T118S	*		129	V	170	E	0.846313		T118S	*		132	I	163	L	0.882968		T118S	*			135	V	159	M	0.999686		T118S	*
129	V	166	F	0.997388		C122Y	x		132	I	166	F	0.997856		C122Y	x		135	V	159	M	0.999967		C122Y	x			135	V	163	L	0.97498		C122Y	x
129	V	170	E	0.895409		V124I	*		132	I	163	L	0.942574		V124I	*		135	V	163	L	0.990515		V124I	*			136	C	163	L	0.999729		V124I	*
132	I	166	F	0.997677		F127L	*		135	V	159	M	0.999902		F127L	*		136	C	163	L	0.999682		F127L	*			136	C	164	V	0.82569		F127L	*
132	I	163	L	0.946297		A128T	*		135	V	163	L	0.978221		A128T	*		136	C	237	R	0.917808		A128T	*			139	F	159	M	0.997471		A128T	*
133	V	170	E	0.816906		V129I	x		136	C	163	L	0.999657		V129I	x		139	F	159	M	0.999327		V129I	x			139	F	163	L	0.995688		V129I	x
135	V	159	M	0.999869		L131P	*		136	C	237	R	0.896894		L131P	*		139	F	163	L	0.996953		L131P	*			140	S	242	D	0.832271		L131P	*
135	V	163	L	0.988802		I132L	x		139	F	163	L	0.998684		I132L	x		139	F	156	L	0.921279		I132L	x			141	V	242	D	0.81852		I132L	x
136	C	163	L	0.999636		V133I	*		139	F	159	M	0.997115		V133I	*		141	V	274	I	0.991493		V133I	*			142	L	148	Y	0.995903		V133I	*
136	C	237	R	0.848115		L134P	*		139	F	156	L	0.895464		L134P	*		141	V	303	L	0.93673		L134P	*			143	S	149	A	0.997107		L134P	*
139	F	163	L	0.998174		V135A	x		141	V	274	I	0.970677		V135A	x		141	V	300	A	0.808999		V135A	x			143	S	156	L	0.872126		V135A	x
139	F	159	M	0.994847		(V135I)			141	V	303	L	0.94238		(V135I)			142	L	148	Y	0.991865		(V135I)				148	Y	156	L	0.98913		(V135I)
139	F	156	L	0.932839		A149V	x		142	L	148	Y	0.988201		A149V	x		143	S	149	A	0.998353		A149V	x			156	L	163	L	0.865703		A149V	x
141	V	274	I	0.968012		A150T	*		143	S	149	A	0.996216		A150T	*		143	S	156	L	0.930914		A150T	*			157	F	209	S	0.932467		A150T	*
141	V	303	L	0.939047		(A150V)			143	S	156	L	0.965988		(A150V)			144	T	300	A	0.844965		(A150V)				160	E	237	R	0.929948		(A150V)
142	L	148	Y	0.986178		T169M	*		144	T	300	A	0.907283		T169M	*		145	I	300	A	0.998118		T169M	*			161	I	209	S	0.985223		T169M	*
143	S	149	A	0.995745		K196T	*		144	T	299	Y	0.803896		K196T	*		145	I	298	S	0.877435		K196T	*			164	V	209	S	0.993366		K196T	*
143	S	156	L	0.959487		P197L	*		145	I	300	A	0.993724		P197L	*		145	I	301	D	0.871651		P197L	*			164	V	210	M	0.978738		P197L	*
144	T	300	A	0.887705		V207M	*		145	I	298	S	0.830762		V207M	*		146	E	298	S	0.985446		V207M	*			164	V	206	V	0.956632		V207M	*
145	I	300	A	0.99642		K218E	*		146	E	298	S	0.955905		K218E	*		148	Y	156	L	0.999817		K218E	*			168	G	210	M	1		K218E	*
145	I	298	S	0.816671		I227L	*		148	Y	156	L	0.997721		I227L	*		157	F	209	S	0.907618		I227L	*			168	G	206	V	0.991417		I227L	*
146	E	298	S	0.955827		Q234P	*		157	F	209	S	0.810011		Q234P	*		160	E	237	R	0.953903		Q234P	*			170	E	205	V	0.818803		Q234P	*
148	Y	156	L	0.995946		L236P	*		160	E	237	R	0.946435		L236P	*		161	I	209	S	0.989472		L236P	*			171	Y	203	L	0.998376		L236P	*
157	F	209	S	0.863132					161	I	209	S	0.980443					164	V	209	S	0.990464						171	Y	194	A	0.998143
160	E	237	R	0.949917		* = match with EC			164	V	210	M	0.994616					164	V	210	M	0.98776						171	Y	199	S	0.970617
160	E	234	Q	0.813749		x = mismatch			164	V	209	S	0.993301					164	V	206	V	0.862427						171	Y	200	I	0.949783
161	I	209	S	0.979654					164	V	206	V	0.963174					165	V	210	M	0.846008						171	Y	206	V	0.94888
164	V	210	M	0.994111					168	G	210	M	1					168	G	210	M	1						171	Y	195	R	0.824077
164	V	209	S	0.988116					168	G	206	V	0.994385					168	G	206	V	0.992105						174	R	193	F	0.850845
164	V	206	V	0.981764					171	Y	203	L	0.999823					171	Y	194	A	0.999428						175	L	194	A	0.999997
168	G	210	M	1					171	Y	194	A	0.999161					171	Y	203	L	0.999174						175	L	190	R	0.97687
168	G	206	V	0.996066					171	Y	206	V	0.985187					171	Y	206	V	0.964452						175	L	199	S	0.940357
171	Y	203	L	0.999894					171	Y	200	I	0.981585					171	Y	199	S	0.961253						176	W	190	R	0.940972
171	Y	194	A	0.999444					171	Y	199	S	0.960485					171	Y	200	I	0.887555						178	A	190	R	0.986823
171	Y	200	I	0.99289					174	R	202	D	0.910933					171	Y	195	R	0.839827						178	A	199	S	0.812712
171	Y	206	V	0.987844					174	R	193	F	0.806725					171	Y	196	K	0.827299						180	C	190	R	0.999695
171	Y	199	S	0.947029					175	L	194	A	1					175	L	194	A	1						180	C	191	L	0.989314
171	Y	195	R	0.802338					175	L	190	R	0.994582					175	L	190	R	0.96924						180	C	192	R	0.877705
174	R	202	D	0.951496					175	L	199	S	0.911556					175	L	199	S	0.838894						193	F	199	S	0.99056
174	R	193	F	0.91445					176	W	190	R	0.975604					176	W	190	R	0.974903						228	R	238	M	0.818395
175	L	194	A	1					178	A	190	R	0.975983					178	A	190	R	0.987158						229	G	243	R	0.863015
175	L	190	R	0.994852					178	A	199	S	0.91463					180	C	190	R	0.999911						229	G	242	D	0.840667
175	L	199	S	0.908559					180	C	190	R	0.999906					180	C	191	L	0.990299						231	R	238	M	0.924929
176	W	190	R	0.975038					180	C	191	L	0.995767					180	C	192	R	0.936491						232	F	242	D	0.901581
178	A	190	R	0.972962					180	C	192	R	0.972393					193	F	199	S	0.993004						238	M	244	Q	0.855814
178	A	199	S	0.894854					193	F	199	S	0.999218					194	A	203	L	0.85342						242	D	248	W	0.804141
180	C	190	R	0.999931					194	A	203	L	0.837637					195	R	203	L	0.818946						243	R	251	L	0.801521
180	C	191	L	0.997463					202	D	240	H	0.837864					199	S	344	A	0.85751
180	C	192	R	0.969407					205	V	237	R	0.804965					229	G	271	L	0.953877
193	F	199	S	0.999197					208	A	231	R	0.841314					244	Q	260	Q	0.809349
194	A	203	L	0.847242					229	G	271	L	0.891833					247	T	260	Q	0.981872
202	D	240	H	0.852624					247	T	260	Q	0.9847					248	W	271	L	0.894846
205	V	237	R	0.824327					250	L	351	F	0.819856					250	L	351	F	0.878607
208	A	231	R	0.858853					253	S	354	K	0.998431					250	L	354	K	0.813049
229	G	271	L	0.906564					254	V	350	G	0.97596					253	S	354	K	0.999221
247	T	260	Q	0.978752					257	I	354	K	0.990255					253	S	357	Q	0.832024
250	L	354	K	0.800631					258	H	350	G	0.973305					254	V	350	G	0.97911
253	S	354	K	0.999366					258	H	264	T	0.8816					257	I	354	K	0.996373
253	S	357	Q	0.862892					261	E	333	S	0.864343					257	I	357	Q	0.926172
254	V	350	G	0.974763					261	E	346	I	0.807759					258	H	350	G	0.979938
257	I	354	K	0.99484					262	L	269	G	0.843883					258	H	264	T	0.902119
257	I	357	Q	0.917451					265	T	342	L	0.932867					258	H	346	I	0.847599
258	H	350	G	0.975313					269	G	338	S	0.858507					261	E	333	S	0.925092
258	H	264	T	0.907083					272	G	332	F	0.80935					265	T	342	L	0.911686
261	E	333	S	0.876692					273	L	306	G	0.994352					272	G	310	V	0.833192
261	E	346	I	0.822527					273	L	303	L	0.96365					272	G	332	F	0.829277
262	L	269	G	0.91269					273	L	310	V	0.939798					273	L	306	G	0.995341
265	T	342	L	0.936249					273	L	307	V	0.935694					273	L	330	S	0.958682
269	G	338	S	0.848946					273	L	330	S	0.838679					273	L	303	L	0.944579
273	L	306	G	0.99242					274	I	303	L	0.806649					273	L	307	V	0.927748
273	L	303	L	0.963355					276	S	332	F	0.999977					273	L	310	V	0.83697
273	L	307	V	0.932546					276	S	306	G	0.965919					274	I	303	L	0.80446
273	L	310	V	0.926996					276	S	335	F	0.954578					276	S	332	F	0.999969
273	L	330	S	0.911798					276	S	328	I	0.939673					276	S	306	G	0.987273
276	S	332	F	0.999969					277	S	302	A	0.995413					276	S	328	I	0.977943
276	S	306	G	0.967832					277	S	306	G	0.994932					276	S	335	F	0.942534
276	S	335	F	0.950959					277	S	303	L	0.985302					277	S	303	L	0.998397
276	S	328	I	0.939153					278	Y	299	Y	0.987018					277	S	306	G	0.994136
277	S	302	A	0.997987					278	Y	300	A	0.837917					277	S	302	A	0.99207
277	S	306	G	0.994263					279	F	328	I	0.999407					278	Y	299	Y	0.989787
277	S	303	L	0.985656					279	F	324	V	0.803245					278	Y	300	A	0.807213
278	Y	299	Y	0.98162					280	V	296	F	0.876756					279	F	328	I	0.999848
279	F	328	I	0.999558					280	V	328	I	0.864174					280	V	328	I	0.912928
280	V	296	F	0.862659					280	V	305	W	0.864153					283	A	328	I	0.999996
280	V	305	W	0.854012					280	V	302	A	0.837596					283	A	324	V	0.999594
280	V	328	I	0.83934					283	A	328	I	0.999967					285	K	297	G	0.895787
280	V	302	A	0.816571					283	A	324	V	0.999673					287	A	322	T	0.9441
283	A	328	I	0.999974					284	E	325	G	0.911076					287	A	293	R	0.84649
283	A	324	V	0.999846					285	K	297	G	0.816433					287	A	321	Q	0.809255
284	E	325	G	0.861497					287	A	322	T	0.958742					288	V	294	V	0.99891
285	K	297	G	0.818016					287	A	321	Q	0.900504					288	V	321	Q	0.992601
287	A	322	T	0.978779					287	A	295	E	0.832151					288	V	295	E	0.940508
287	A	321	Q	0.880539					288	V	294	V	0.999964					295	E	318	K	0.979514
288	V	295	E	0.999262					288	V	295	E	0.992371					295	E	321	Q	0.887363
288	V	294	V	0.999043					288	V	321	Q	0.981851					296	F	302	A	0.951364
288	V	321	Q	0.966717					288	V	297	G	0.916178					296	F	318	K	0.873552
288	V	297	G	0.862427					295	E	318	K	0.981622					297	G	318	K	0.994981
289	N	295	E	0.860402					295	E	321	Q	0.940514					301	D	326	K	0.999998
289	N	297	G	0.818281					295	E	319	V	0.834057					304	W	329	A	0.983219
295	E	318	K	0.961126					296	F	302	A	0.92749					304	W	319	V	0.894139
295	E	321	Q	0.886484					297	G	318	K	0.988742					304	W	338	S	0.873189
296	F	302	A	0.887341					301	D	326	K	0.999992					305	W	329	A	0.942638
296	F	318	K	0.846415					304	W	329	A	0.984065					305	W	320	P	0.891009
297	G	318	K	0.989226					304	W	318	K	0.885504					307	V	330	S	0.994607
301	D	326	K	0.999992					304	W	319	V	0.880553					308	V	333	S	0.997319
304	W	329	A	0.977452					305	W	329	A	0.995579					308	V	315	Y	0.824943
304	W	319	V	0.912904					305	W	320	P	0.87311					309	T	315	Y	0.926324
304	W	318	K	0.861598					307	V	330	S	0.990313					309	T	333	S	0.85067
304	W	323	W	0.823774					308	V	333	S	0.999725					310	V	332	F	0.994812
304	W	313	I	0.806749					308	V	316	G	0.931932					311	T	333	S	0.985344
305	W	329	A	0.99588					308	V	315	Y	0.852976					313	I	333	S	0.898647
305	W	320	P	0.905832					309	T	315	Y	0.992531					319	V	326	K	0.944445
307	V	330	S	0.987746					309	T	316	G	0.953846					338	S	344	A	0.844783
308	V	333	S	0.999838					309	T	317	D	0.94222					338	S	347	L	0.824001
308	V	316	G	0.924568					309	T	320	P	0.937546					342	L	348	G	0.870098
308	V	315	Y	0.884109					309	T	333	S	0.91333
309	T	315	Y	0.993503					310	V	332	F	0.984434
309	T	316	G	0.967083					311	T	333	S	0.998239
309	T	333	S	0.939409					313	I	333	S	0.97959
309	T	317	D	0.939406					315	Y	329	A	0.807519
309	T	320	P	0.921165					319	V	326	K	0.863498
310	V	332	F	0.986548					332	F	338	S	0.837226
311	T	333	S	0.999207					335	F	343	P	0.869356
313	I	333	S	0.983189					338	S	347	L	0.880311
315	Y	329	A	0.830745					338	S	344	A	0.879181
319	V	326	K	0.840789					338	S	345	G	0.8346
332	F	338	S	0.845229					342	L	348	G	0.883868
338	S	344	A	0.901437
338	S	347	L	0.894637
338	S	345	G	0.818203
342	L	348	G	0.817672
